# Supplementary material for: Purine Metabolism and Hexosamine Biosynthetic Pathway Abnormalities in Diarrheal Weaned Piglets Identified Using Metabolomics
Source: Animals (Basel). 2024 Feb 5;14(3):522. doi: 10.3390/ani14030522 (PMC10854586; doi:10.3390/ani14030522)
Supplement: Supplementary file 1 [file animals-14-00522-s001.zip]

Archive with 1 entries (1 files):
- animals-2785363-supplementary.xlsx
