# Supplementary material for: Purine Metabolism and Hexosamine Biosynthetic Pathway Abnormalities in Diarrheal Weaned Piglets Identified Using Metabolomics
Source: Animals (Basel). 2024 Feb 5;14(3):522. doi: 10.3390/ani14030522 (PMC10854586; doi:10.3390/ani14030522)
Supplement: Supplementary file 1 [file animals-14-00522-s001.zip › animals-2785363-supplementary.xlsx]

## Sheet: S1
Table S1 Diarrhea scoring standard
Diarrhea degree	Excrement shape	Diarrhea score
Normal	Hard bar/Hard granulous	0
Light	Soft/Forming	1
Middle	Dense/Nor form	2
Severity	Fluid/Not form	3

## Sheet: S2
Table S2. Body weight and sex of the experimental piglets
Groupa	Sex	Body weight (kg)
DIA	male	4.75
CT	male	4.5
DIA	male	6.11
CT	male	6.37
DIA	fmale	5.57
CT	fmale	5.68
DIA	male	5.5
CT	male	4.89
DIA	fmale	5.28
CT	fmale	5.45
DIA	fmale	5.43
CT	fmale	5.58
DIA	fmale	6.31
CT	fmale	6.39
DIA	fmale	4.8
CT	fmale	5.2
DIA	fmale	4.96
CT	fmale	5.35
aCT, control group; DIA, diarrhea group

## Sheet: S3
Table S3. Differential metabolites in the urine
Metabolite names	Precurso type	m/za	Rtb	VIPc	FCd	P-value	Trende
Ser-Pro	(2M+K)+	443.164	239.704	1.14339	3.79028	4.13918e-05	↑
7,8-Dihydrobiopterin	(M+H)+	240.106	371.373	1.36606	3.31507	0.000673274	↑
N2,N2-Dimethylguanosine	(M+H)+	312.13	181.761	5.97147	1.3543	0.00263484	↑
Gentisaldehyde	(M+H-H2O)+	121.028	217.34	4.30534	3.93474	0.00409608	↑
2-Hydroxyadenine	(M+H)+	152.056	273.265	1.63165	1.56629	0.00438105	↑
2-Methylguanosine	(M+H)+	298.114	186.719	8.18854	1.55253	0.00610414	↑
N-Glycolylneuraminic acid	(M+H)+	326.108	410.454	3.9931	1.86727	0.00667553	↑
Phthalic acid Mono-2-ethylhexyl Ester	(M+H)+	279.158	33.932	2.06474	0.635664	0.0117342	↓
N-Carboxyethyl-.gamma.-aminobutyric acid	(M+H-H2O)+	158.08	43.588	1.47652	1.62628	0.012595	↑
4-Imidazoleacetic acid	(M+H)+	127.049	365.508	1.79452	1.86942	0.0134366	↑
Perillyl alcohol	(M+H-H2O)+	135.115	144.145	1.30213	0.487757	0.0143017	↓
N4-Acetylcytidine	(M+H)+	286.104	154.036	3.98992	1.39937	0.0150783	↑
trans-cinnamate	(M+H)+	149.058	208.141	1.19741	2.45382	0.0152192	↑
Sarcosine	(M+CH3COO+2H)+	150.075	250.892	3.17443	1.9353	0.0152789	↑
Pyrrolidine	(M+H)+	72.08	191.425	2.84684	0.309332	0.0168374	↓
Acetylcarnitine	(2M+K)+	447.213	415.208	1.88483	2.41325	0.0195223	↑
Salicyluric acid	(M+H)+	196.06	214.005	3.28029	3.38061	0.0195922	↑
2'-Deoxyinosine	(2M+H)+	505.178	133.443	6.41677	2.87952	0.0242666	↑
Trimethylamine N-oxide	(M+H)+	76.075	363.258	3.35222	2.12845	0.0245465	↑
4-Hydroxycinnamic acid	(M+H-H2O)+	147.044	217.965	4.19544	1.77001	0.0246038	↑
Glucosamine	(M+H-H2O)+	162.075	376.811	1.36181	2.35306	0.0253658	↑
Vigabatrin	(M+H)+	130.085	45.392	2.65767	3.50386	0.0285174	↑
Methyl linolenate	(M+CH3CN+Na)+	288.161	232.04	1.17693	2.40674	0.0286419	↑
1-Indanone	(M+CH3COO+2H)+	193.085	148.959	4.74399	10.404	0.0314664	↑
Guanidoacetic acid	(M+H)+	118.061	366.882	5.83751	0.17792	0.0315296	↓
Nicotinamide	(M+H)+	123.055	51.953	7.49094	0.380655	0.0335513	↓
N-Acetylmannosamine	(M+H)+	222.096	233.114	1.90171	1.41649	0.0336879	↑
D-Mannose	(M+H-2H2O)+	145.048	229.81	1.14436	0.490526	0.0341158	↓
Hippuric acid	(M+NH4)+	197.09	196.608	1.48127	2.27026	0.0344809	↑
Cytosine	(M+H)+	112.049	92.284	3.67805	2.30239	0.0365661	↑
Deoxyinosine	(M+H)+	253.093	133.443	7.77643	2.0206	0.0373021	↑
Inosine	(M+H)+	269.087	206.884	2.17657	1.87724	0.0387845	↑
N-Acetyl-D-lactosamine	(M+H)+	384.148	371.267	1.06469	1.44189	0.0428941	↑
N,N'-Diacetylchitobiose	(M+H)+	425.175	347.126	1.30407	1.5874	0.0429937	↑
Anthranilic acid (Vitamin L1)	(M+H)+	138.054	210.24	3.44324	1.98512	0.044734	↑
Citramalic acid	(M+H)+	149.045	179.859	1.92551	1.26542	0.0453565	↑
N-Acetylputrescine	(M+H)+	131.117	320.994	1.12858	2.05546	0.0454967	↑
5-Methylcytosine	(M+H)+	126.065	182.339	1.86535	1.33219	0.0458974	↑
Hypoxanthine	(M+H)+	137.045	134.099	12.4157	1.79054	0.0489417	↑
5,2'-O-dimethyluridine	(M+H)+	273.107	62.401	1.28473	1.42117	0.0494468	↑
L-Histidine	(M-H)-	154.062	318.538	1.87642	0.205144	0.00143455	↓
L-Gulonic gamma-lactone	(M-H)-	177.04	340.011	2.2129	3.2255	0.00149716	↑
5-Hydroxyhexanoic acid	(M-H)-	131.071	161.771	2.26177	0.30853	0.00186633	↓
Maltitol	(M-H2O-H)-	325.113	396.507	1.78149	1.73353	0.00199716	↑
Ammeline	(M+NH4-2H)-	143.071	395.466	2.19432	2.6913	0.00858356	↑
2-Methylguanosine	(M-H)-	296.1	182.667	3.9655	1.57735	0.0088263	↑
Guanosine	(M-H)-	282.083	266.224	1.03535	1.69155	0.00934649	↑
Phenol	(M-H)-	93.0344	223.526	1.30589	1.70339	0.00996213	↑
Allantoin	(M-H2O-H)-	139.026	267.454	1.19293	1.35516	0.0105655	↑
N-Acetylneuraminic acid	(M-H)-	308.098	375.568	8.65014	1.96368	0.0108666	↑
Salicyluric acid	(M-H)-	194.046	212.81	11.1018	3.25205	0.0113826	↑
Isocitrate	(M-H2O-H)-	173.009	383.974	1.88012	1.66322	0.0113863	↑
Deoxyinosine	(M-H)-	251.079	132.317	9.59671	2.1904	0.0164389	↑
4-Imidazoleacetic acid	(M-H)-	125.035	361.823	1.15505	1.80389	0.0165796	↑
Galactonic acid	(M-H)-	195.051	339.779	10.963	2.28141	0.0177917	↑
N4-Acetylcytidine	(M-H)-	284.088	153.347	4.93545	1.47708	0.0206335	↑
L-Glutamate	(M-H)-	146.046	491.6	2.24091	1.67892	0.020922	↑
Acetohydroxamic acid	(M-H)-	74.0249	373.012	1.64082	1.5526	0.0243624	↑
D-Glucosamine 1-phosphate (Glucosamine-1P)	(M-H)-	258.038	444.527	1.92569	1.56663	0.026894	↑
Mevalonic acid	(M+CH3COO)-	207.087	124.669	1.97894	2.18287	0.032733	↑
Deoxyguanosine	(M-H)-	266.089	193.253	4.55414	2.27448	0.0334227	↑
Phenylpropionylglycine	(M+CH3COO)-	266.103	142.179	8.59716	18.7072	0.0360868	↑
Statil	(M+Na-2H)-	410.985	60.918	2.16147	1.6258	0.0367083	↑
Cholic acid	(M-H)-	407.278	192.693	1.78974	2.74282	0.0395316	↑
Guanidoacetic acid	(M-H)-	116.046	365.293	1.30396	0.154921	0.0417941	↓
D-Lactose	(M-H)-	341.107	487.428	1.25172	2.15533	0.0424364	↑
Inosine	(M-H)-	267.073	202.972	3.43206	1.76406	0.0450721	↑
Nicotinate	(M-H)-	122.024	417.385	2.83267	1.60975	0.0460709	↑
Citraconic acid	(M-H)-	129.019	472.546	1.46216	0.656913	0.053462	↓
DL-3-Phenyllactic acid	(M-H)-	165.056	80.2945	4.20838	0.534281	0.0555033	↓
D-galacturonic acid	(M-H)-	193.036	398.369	6.79115	1.67752	0.0564122	↑
N-Acetyl-L-Histidine	(M-H)-	196.073	417.781	2.60928	1.53544	0.056445	↑
D-Galactarate	(M-H2O-H)-	191.019	236.804	1.83386	1.51323	0.0616576	↑
Oxypurinol	(M-H)-	151.026	191.639	5.62135	1.39901	0.0630414	↑
Citramalic acid	(M-H)-	147.03	393.495	3.65451	1.6539	0.0702724	↑
Quinolinate	(M-H)-	166.014	435.582	2.28194	1.4566	0.0847288	↑
1,3,5(10)-Estratrien-3,17.beta.-diol 17-glucosiduronate	(M-H)-	447.203	96.358	1.81225	1.57257	0.0849205	↑
Pyruvaldehyde	(M+CH3COO)-	131.035	399.62	1.20249	1.49627	0.0868308	↑
Thymine	(M-H)-	125.035	69.586	1.48184	1.29292	0.0885286	↑
Uric acid	(M-H)-	167.022	336.365	4.54353	1.48235	0.0903664	↑
Isobutyrylglycine	(M-H)-	144.066	197.353	2.78596	0.62944	0.0990747	↓
Phenylacetylglycine	(M+NH4)+	211.107	195.609	3.63368	2.00162	0.0500465	↑
N-Acetyl-L-Histidine	(M+H)+	198.086	421.388	1.57523	1.37459	0.0519279	↑
Jasmine lactone	(M+CH3COO+2H)+	229.142	229.593	1.07472	2.01902	0.056267	↑
Histamine	(M+H)+	112.086	105.405	3.98208	6.5946	0.0594185	↑
Indole-2-carboxylic acid	(M+H)+	162.055	260.725	3.88668	0.578468	0.06116	↓
L-Glutamine	(M+H-H2O)+	129.065	80.212	1.4439	1.35644	0.061175	↑
DL-2-Aminoadipic acid	(M+H-H2O)+	144.064	405.202	1.05057	0.6572	0.0638423	↓
Creatine	(M+H-H2O)+	114.065	201.774	8.04735	0.202752	0.069482	↓
N-Acetylneuraminic acid	(M+H)+	310.112	441.187	1.36633	1.51032	0.0915483	↑
Betaine aldehyde	(M+H)+	102.09	277.791	1.36238	2.72645	0.0955327	↑
a m/z, mass-to-charge ratio; b RT, retention time; c VIP variable importance in projection; d FC fold change; e ″↑/↓” indicate the increase/decrease in the metabolite level
